# Supplementary material for: AI-Assisted Fusion Technique for Orthodontic Diagnosis Between Cone-Beam Computed Tomography and Face Scan Data
Source: Bioengineering (Basel). 2025 Sep 14;12(9):975. doi: 10.3390/bioengineering12090975 (PMC12467118; doi:10.3390/bioengineering12090975)
Supplement: Supplementary file 1 [file bioengineering-12-00975-s001.zip]

Archive with 1 entries (1 files):
- bioengineering-3842966-supplementary.pdf
